# Supplementary material for: Posttraumatic Stress Disorder Symptoms and Alcohol Use Among Korean Firefighters: The Roles of Coping Motives for Drinking and Family Support
Source: Healthcare (Basel). 2026 Feb 7;14(4):421. doi: 10.3390/healthcare14040421 (PMC12940857; doi:10.3390/healthcare14040421)
Supplement: Supplementary file 1 [file healthcare-14-00421-s001.zip]

Archive with 1 entries (1 files):
- healthcare-4095808-supplementary.pdf
